# Supplementary material for: Regioselective Stepwise Synthesis of Unsymmetrical 1,2,5-Triarylpyrroles via Palladium-Catalyzed Decarboxylative Cross-Coupling and C–H Arylation
Source: Molecules. 2026 Mar 15;31(6):986. doi: 10.3390/molecules31060986 (PMC13029164; doi:10.3390/molecules31060986)
Supplement: Supplementary file 1 [file molecules-31-00986-s001.zip]

Archive with 1 entries (1 files):
- molecules-4156495-supplementary-File S1.pdf
